# Supplementary material for: A Dual-Signal Electrochemiluminescence Sensor for Kanamycin Detection Based on a Self-Enhanced Zr MOF and Single Co-Reactant Competition Mechanism
Source: Biosensors (Basel). 2025 May 5;15(5):291. doi: 10.3390/bios15050291 (PMC12109509; doi:10.3390/bios15050291)
Supplement: Supplementary file 1 [file biosensors-15-00291-s001.zip]

Archive with 1 entries (1 files):
- biosensors-3603684-supplementary.pdf
